# Supplementary material for: Comparative Transcriptomics of Rice Genotypes with Contrasting Responses to Nitrogen Stress Reveals Genes Influencing Nitrogen Uptake through the Regulation of Root Architecture
Source: Int J Mol Sci. 2020 Aug 11;21(16):5759. doi: 10.3390/ijms21165759 (PMC7460981; doi:10.3390/ijms21165759)
Supplement: Supplementary file 1 [file ijms-21-05759-s001.zip]

Archive with 3 entries (3 files):
- ijms-876564  Suppl Figs .pdf
- Supplementary Tables_Aug 10 PS Edit(1).pdf
- Table S3 DEGs 148 Pokkali-specific.xlsx
