# Supplementary material for: Comparative Transcriptomics of Rice Genotypes with Contrasting Responses to Nitrogen Stress Reveals Genes Influencing Nitrogen Uptake through the Regulation of Root Architecture
Source: Int J Mol Sci. 2020 Aug 11;21(16):5759. doi: 10.3390/ijms21165759 (PMC7460981; doi:10.3390/ijms21165759)
Supplement: Supplementary file 1 [file ijms-21-05759-s001.zip › Table S3 DEGs 148 Pokkali-specific.xlsx]

## Sheet: Pokkali-DEGs
Table S3. List of 148 Pokkali-specific genes with annotation and expression values with log2 fold change ≥ 2 and padj < 0.01.
Treatment groups are BGFN (Bengal-Full N), BGLN (Bengal-low N), BG1H (Bengal-1h-after transfer from low N to full N),
PKFN (Pokkali-Full N), PKLN (Pokkali-low N), and PK1H (Pokkali-1h-after transfer from low N to full N).
Blue: highly down-regulated; Yellow: down-regulated; Orange: up-regulated; Red: highly up-regulated;
X: no differential expression at above threshold of prabability and fold change
	Pokkali Response		Genotype Effects Under Stress		Bengal Response
Locus	PKLN vs PKFN	PK1H vs PKLN	PKLN vs BGLN	PK1H vs BG1H	BGLN vs BGFN	BG1H vs BGLN	MSU annotation
LOC_Os01g03710	-3.08237	x	-2.72428	x	x	x	mannose-6-phosphate isomerase, putative, expressed
LOC_Os01g11730	-5.08436	x	-3.65532	x	x	x	GDSL-like lipase/acylhydrolase, putative, expressed
LOC_Os01g11940	2.8591	x	2.47809	x	x	x	osFTL1 FT-Like1 homologous to Flowering Locus T gene
LOC_Os01g16980	-5.0547	4.66792	-2.62872	x	x	2.54565	expressed protein
LOC_Os01g19770	2.04268	x	4.74251	2.88571	x	x	mitochondrial import inner membrane translocase subunit Tim17, putative, expressed
LOC_Os01g21120	-2.63364	x	-2.7943	x	x	x	AP2 domain containing protein, expressed
LOC_Os01g26390	-5.56151	x	-9.28692	-6.42372	x	x	TKL_IRAK_DUF26-lh.1 - DUF26 kinases have homology to DUF26 containing loci, expressed
LOC_Os01g27210	-3.67849	x	-4.08117	x	x	x	glutathione S-transferase, putative, expressed
LOC_Os01g32770	x	2.46888	x	2.12949	x	x	DUF260 domain containing protein, putative, expressed
LOC_Os01g42780	2.40635	-2.34484	2.38296	x	x	x	cysteine proteinase EP-B 2 precursor, putative, expressed
LOC_Os01g45914	-6.50622	x	-5.51135	x	x	x	expressed protein
LOC_Os01g46800	-2.51037	x	-2.63615	x	x	-3.59126	WRKY15, expressed
LOC_Os01g50170	-4.58129	2.23924	x	3.34972	x	x	eukaryotic aspartyl protease domain containing protein, expressed
LOC_Os01g57540	-2.88695	x	-3.70939	-3.25067	x	x	protein kinase, putative, expressed
LOC_Os01g58335	-2.11241	x	-2.96294	-2.31219	x	x	expressed protein
LOC_Os01g60600	-2.98633	x	-2.75335	x	x	x	WRKY108, expressed
LOC_Os01g64470	-2.55729	x	-2.3986	x	x	-2.53395	harpin-induced protein 1 domain containing protein, expressed
LOC_Os01g71070	-6.0601	x	-7.50682	x	x	x	xylanase inhibitor, putative, expressed
LOC_Os02g02170	5.14413	4.52606	4.4423	x	x	6.66909	transporter, major facilitator family, putative, expressed
LOC_Os02g02650	x	-2.43197	x	-3.35103	x	x	THION21 - Plant thionin family protein precursor, putative
LOC_Os02g03710	-3.71208	3.88816	x	3.63744	-3.67108	x	UP-9A, putative, expressed
LOC_Os02g05970	x	-5.3193	x	-8.20079	x	x	phytosulfokine receptor precursor, putative, expressed
LOC_Os02g09220	-2.39571	x	5.93227	x	x	x	cytochrome P450, putative, expressed
LOC_Os02g11870	-2.45378	x	-2.96603	x	x	x	expressed protein
LOC_Os02g17620	-2.18758	x	-6.39476	-6.03392	x	x	isochorismatase family protein, putative, expressed
LOC_Os02g18954	-5.20082	x	-2.78253	x	x	x	GDSL-like lipase/acylhydrolase, putative, expressed
LOC_Os02g22020	-3.31355	2.18263	-2.95502	x	x	x	MYB family transcription factor, putative, expressed
LOC_Os02g35540	-5.62243	x	-6.4016	x	x	x	expressed protein
LOC_Os02g39620	x	2.20936	2.27843	3.23625	x	x	ATOZI1, putative, expressed
LOC_Os02g41850	-5.83815	x	-6.2276	x	x	x	expressed protein
LOC_Os02g44750	x	-5.32697	x	-6.66019	x	x	expressed protein
LOC_Os03g08840	-2.13938	3.16381	x	2.66553	x	x	zinc finger protein, putative, expressed
LOC_Os03g11250	x	2.34413	x	2.48804	x	x	expressed protein
LOC_Os03g14720	2.86547	x	-4.48419	-5.08452	x	x	transcription initiation factor IIF, alpha subunit domain containing protein, expressed
LOC_Os03g16070	-5.34245	x	-5.02031	x	x	x	expressed protein
LOC_Os03g18290	-4.44394	x	-4.28892	x	x	x	expressed protein
LOC_Os03g20680	2.37595	x	7.04878	5.3453	x	x	late embryogenesis abundant protein 1, putative, expressed
LOC_Os03g32220	-3.08168	x	-2.59725	-3.19696	x	x	ZOS3-11 - C2H2 zinc finger protein, expressed
LOC_Os03g47754	-2.28554	2.22178	-2.29042	x	x	x	SAB, putative, expressed
LOC_Os03g51490	-3.42646	x	-3.38691	x	x	x	expressed protein
LOC_Os03g52420	-5.55607	x	-4.6185	x	x	x	expressed protein
LOC_Os03g57640	-2.48933	2.65005	-2.0575	x	x	x	gibberellin receptor GID1L2, putative, expressed
LOC_Os03g58010	-2.91378	3.02105	-2.21633	x	x	x	acetyltransferase, GNAT family, putative, expressed
LOC_Os03g62060	-4.87515	x	-5.6044	x	x	x	hydrolase, putative, expressed
LOC_Os04g03164	-2.00047	x	4.52957	4.89688	x	x	expressed protein
LOC_Os04g05770	-2.47465	x	6.57274	7.59555	x	x	expressed protein
LOC_Os04g09604	-4.08776	x	-5.3744	x	x	x	O-methyltransferase, putative, expressed
LOC_Os04g09670	-2.92477	x	-2.50569	x	x	x	O-methyltransferase, putative, expressed
LOC_Os04g11970	-2.87762	x	2.8365	7.33242	x	x	O-methyltransferase, putative, expressed
LOC_Os04g12690	x	4.6497	x	4.30038	x	x	N-hydroxythioamide S-beta-glucosyltransferase, putative, expressed
LOC_Os04g12980	x	2.44397	-7.8682	-5.53957	x	x	UDP-glucoronosyl/UDP-glucosyl transferase, putative, expressed
LOC_Os04g24328	-3.26799	x	-4.02381	-3.10479	x	x	jasmonate-induced protein, putative, expressed
LOC_Os04g30420	-2.5647	x	2.38017	3.68018	x	x	dehydrogenase, putative, expressed
LOC_Os04g31520	-2.18313	x	-2.10858	x	x	x	RALFL21 - Rapid ALkalinization Factor RALF family protein precursor, expressed
LOC_Os04g52310	-2.08933	2.10137	x	2.53497	x	x	metal cation transporter, putative, expressed
LOC_Os04g54310	x	2.63205	x	2.43707	x	x	expressed protein
LOC_Os04g56040	-5.50593	x	-4.80532	x	x	x	glycine rich protein family protein, putative, expressed
LOC_Os04g57180	2.575	2.77168	2.14493	2.18828	x	2.72833	flavonol synthase/flavanone 3-hydroxylase, putative, expressed
LOC_Os05g01380	x	3.19446	x	2.83688	-2.67732	x	polygalacturonase inhibitor precursor, putative, expressed
LOC_Os05g07470	4.0244	x	6.81318	x	x	x	D-mannose binding lectin family protein, expressed
LOC_Os05g10330	-4.37607	x	-3.43003	x	x	x	HAD superfamily phosphatase, putative, expressed
LOC_Os05g10370	-3.63884	x	-3.03504	x	x	x	acid phosphatase, putative, expressed
LOC_Os05g15530	-4.74892	6.77054	-2.8506	x	x	2.55151	aminotransferase domain containing protein, putative, expressed
LOC_Os05g19010	-4.97593	x	-6.52487	-6.33018	x	x	expressed protein
LOC_Os05g25350	-2.00436	x	-2.15109	x	x	x	TKL_IRAK_CrRLK1L-1.12 - The CrRLK1L-1 subfamily has homology to the CrRLK1L homolog, expressed
LOC_Os05g28210	5.90936	x	3.9668	4.7636	x	x	small hydrophilic plant seed protein, putative, expressed
LOC_Os05g43910	x	2.49403	5.48426	8.25475	x	x	cytochrome P450, putative, expressed
LOC_Os05g50340	2.28113	x	2.60979	3.14217	x	x	MYB family transcription factor, putative, expressed
LOC_Os05g50770	-5.40266	x	-7.47017	x	x	-4.00128	C4-dicarboxylate transporter/malic acid transport protein, expressed
LOC_Os06g05450	-5.19713	3.72757	-6.9788	-3.55307	x	x	expressed protein
LOC_Os06g08610	-6.75248	x	-6.77614	x	x	x	transferase family protein, putative, expressed
LOC_Os06g13720	2.33647	x	2.74029	x	x	x	dehydrogenase E1 component domain containing protein, expressed
LOC_Os06g16160	2.35061	-2.4698	x	-2.06191	x	x	expressed protein
LOC_Os06g22394	4.38022	x	-6.84044	-8.33172	x	x	expressed protein
LOC_Os06g27590	-2.74211	x	-2.68996	-2.1189	x	x	expressed protein
LOC_Os06g27910	x	3.79191	3.61779	4.53449	x	x	oleosin, putative, expressed
LOC_Os06g35560	-2.78706	3.93909	-2.19586	x	x	x	reticuline oxidase-like protein precursor, putative, expressed
LOC_Os06g38680	-2.2988	x	-2.58512	-2.28337	x	x	expressed protein
LOC_Os06g40415	x	-4.50179	-9.27087	-13.249	x	x	expressed protein
LOC_Os06g40760	-5.46776	5.16185	-6.41031	x	x	x	expressed protein
LOC_Os06g43780	-3.43147	x	-2.66893	x	x	x	expressed protein
LOC_Os06g48160	-2.24574	x	-2.08228	x	x	x	glycosyl hydrolases family 16, putative, expressed
LOC_Os07g03030	-2.51505	x	-3.43965	x	x	x	expressed protein
LOC_Os07g04970	-2.88362	3.14677	x	3.07862	-2.97381	x	transferase family protein, putative, expressed
LOC_Os07g24830	-2.34996	x	-3.30482	-4.19568	x	x	thionin-like peptide, putative, expressed
LOC_Os07g32570	x	3.4263	x	3.31881	x	x	OsAPRL1 adenosine 5'-phosphosulfate reductase-like OsAPRL1, expressed
LOC_Os07g34006	2.61063	x	2.46521	x	x	x	transporter family protein, putative, expressed
LOC_Os07g36390	x	-2.69391	x	-2.40475	x	x	PPR repeat containing protein, expressed
LOC_Os07g43440	2.98167	x	3.00398	x	x	x	expressed protein
LOC_Os07g46870	-2.22076	x	-2.43971	-2.27354	x	x	sex determination protein tasselseed-2, putative, expressed
LOC_Os08g01140	x	-2.29504	x	-2.92219	x	x	cytochrome b561, putative, expressed
LOC_Os08g02700	-2.55791	6.16649	-2.16371	x	x	3.26899	fructose-bisphospate aldolase isozyme, putative, expressed
LOC_Os08g04540	-3.52967	x	-2.37371	x	x	x	decarboxylase, putative, expressed
LOC_Os08g07060	x	-6.33815	x	-5.11042	x	x	CRR6, putative, expressed
LOC_Os08g08440	-5.75705	x	-6.58449	-4.83095	x	x	expressed protein
LOC_Os08g09610	x	-22.9134	x	-25.4152	x	x	expressed protein
LOC_Os08g09790	x	-2.93919	-2.33942	-5.02425	x	x	expressed protein
LOC_Os08g25050	x	5.23326	-12.6207	-7.4827	x	x	PIF-like orf1, putative, expressed
LOC_Os08g28790	-2.76385	x	6.2571	x	x	5.93344	dirigent, putative, expressed
LOC_Os08g30140	-6.42475	x	-6.2583	-6.43874	x	x	expressed protein
LOC_Os08g30150	-4.40855	x	-6.98863	x	x	x	1-aminocyclopropane-1-carboxylate oxidase homolog 1, putative, expressed
LOC_Os08g33710	x	2.47123	x	2.46951	x	x	ribonuclease T2 family domain containing protein, expressed
LOC_Os08g34800	-2.88003	x	-3.08536	x	x	x	expressed protein
LOC_Os08g39330	-2.4705	x	-2.53062	-2.62063	x	x	skin secretory protein xP2 precursor, putative, expressed
LOC_Os09g07154	-2.12693	2.6774	-2.30673	x	x	x	expressed protein
LOC_Os09g08130	-2.04375	x	-2.60993	x	x	x	indole-3-glycerol phosphate synthase, chloroplast precursor, putative, expressed
LOC_Os09g08620	x	-5.40509	x	-6.96151	x	x	OsFBX309 - F-box domain containing protein, expressed
LOC_Os09g19734	-3.0717	x	-3.3223	-3.38518	x	x	isochorismate synthase 1, chloroplast precursor, putative, expressed
LOC_Os09g27744	-5.41043	x	-12.1718	-8.26583	x	x	expressed protein
LOC_Os09g29710	-2.88826	2.33459	x	6.81275	-4.12767	x	beta-expansin precursor, putative, expressed
LOC_Os09g29930	-3.58115	2.0417	-2.83196	x	x	x	transcription factor BIM2, putative, expressed
LOC_Os09g35780	-6.09207	x	-5.70281	x	x	-2.89602	BAP2, putative, expressed
LOC_Os09g37080	-2.32322	x	-2.05507	x	x	x	expressed protein
LOC_Os10g04180	-6.09108	x	-10.9609	-7.11947	x	x	NB-ARC domain containing protein, expressed
LOC_Os10g04800	-8.33491	x	-11.5439	-5.86434	x	x	expressed protein
LOC_Os10g08018	-2.03882	x	-2.14736	-2.04074	x	x	expressed protein
LOC_Os10g09110	-4.55656	x	-4.6981	-6.39456	x	x	cytochrome P450, putative, expressed
LOC_Os10g36360	-3.5632	-6.81981	-2.02445	-4.69801	x	-4.14626	expressed protein
LOC_Os10g40460	-7.72231	x	-5.03644	x	x	x	LTPL141 - Protease inhibitor/seed storage/LTP family protein precursor, expressed
LOC_Os10g42960	2.12364	x	2.29925	x	x	x	urea active transporter, putative, expressed
LOC_Os11g02379	x	2.66181	-6.93171	-6.03846	x	x	LTPL6 - Protease inhibitor/seed storage/LTP family protein precursor, expressed
LOC_Os11g02670	-2.88775	x	-3.07541	-3.10083	x	x	zinc finger, C3HC4 type domain containing protein, expressed
LOC_Os11g03370	-4.61473	3.1045	-2.93537	x	x	x	no apical meristem protein, putative, expressed
LOC_Os11g04360	-3.22888	x	-3.07524	x	x	x	alpha/beta hydrolase fold, putative, expressed
LOC_Os11g05550	2.44059	-2.58557	2.19509	x	x	x	expressed protein
LOC_Os11g08100	-3.19673	x	-2.20028	x	x	x	eukaryotic aspartyl protease domain containing protein, expressed
LOC_Os11g10760	-2.87455	x	-2.51305	x	x	x	NBS-LRR disease resistance protein, putative, expressed
LOC_Os11g15250	-4.24991	x	-4.17455	x	x	x	THION31 - Plant thionin family protein precursor, expressed
LOC_Os11g22960	x	-2.0047	x	-2.38184	x	x	expressed protein
LOC_Os11g35300	-7.05339	x	-5.21056	x	x	x	expressed protein
LOC_Os11g40690	-2.29723	x	4.35804	3.7877	x	x	dehydrogenase, putative, expressed
LOC_Os11g43420	-7.14349	x	-5.99507	x	x	x	LZ-NBS-LRR class RGA, putative, expressed
LOC_Os11g44330	-4.96318	x	-6.21627	-5.07688	x	x	expressed protein
LOC_Os11g47590	-4.67347	4.45624	x	7.64316	x	x	glycosyl hydrolase, putative, expressed
LOC_Os12g05210	2.33826	2.02577	2.09729	2.10784	x	2.01522	expressed protein
LOC_Os12g10280	-3.14254	x	-2.88849	-4.78714	x	x	aquaporin protein, putative, expressed
LOC_Os12g13030	3.94829	-5.11722	7.58406	x	x	x	osFTL7 FT-Like7 homologous to Flowering Locus T gene; contains Pfam profile PF01161: Phosphatidylethanolamine-binding protein, expressed
LOC_Os12g17160	x	-3.22164	x	-3.66146	x	x	flavonol sulfotransferase, putative, expressed
LOC_Os12g18560	-2.59237	x	-5.41163	-2.55418	x	-2.7906	invertase/pectin methylesterase inhibitor family protein, putative, expressed
LOC_Os12g26510	x	-6.69503	x	-7.37305	x	x	expressed protein
LOC_Os12g27930	x	3.93173	x	3.60664	-2.85921	x	expressed protein
LOC_Os12g28015	-3.85714	2.76678	-10.6195	-7.2397	x	x	expressed protein
LOC_Os12g30520	-3.5725	x	-2.74474	x	x	x	pumilio-family RNA binding repeat containing protein, expressed
LOC_Os12g31160	x	-2.33214	-2.68772	-4.10971	x	x	MLA10, putative, expressed
LOC_Os12g32390	-2.54792	x	5.09794	3.75779	x	x	expressed protein
LOC_Os12g36240	-2.69034	x	-4.70861	-3.09593	x	x	inhibitor I family protein, putative, expressed
LOC_Os12g36860	-2.62595	x	-2.53191	x	x	x	pathogenesis-related protein 10, putative, expressed
LOC_Os12g43410	-2.88652	x	8.46823	9.18763	x	x	thaumatin, putative, expressed
